# Supplementary material for: Hesperidin from Chenpi Ameliorates Skin Photoaging by Targeting HSPA1L to Stabilize GPX4 and Suppress Ferroptosis
Source: Antioxidants (Basel). 2026 Apr 14;15(4):484. doi: 10.3390/antiox15040484 (PMC13114056; doi:10.3390/antiox15040484)
Supplement: Supplementary file 1 [file antioxidants-15-00484-s001.zip]

Archive with 1 entries (1 files):
- antioxidants-4174266-supplementary.pdf
